# Supplementary material for: Further investigations of the W-test for pairwise epistasis testing
Source: Wellcome Open Res. 2017 Jul 21;2:54. [Version 1] doi: 10.12688/wellcomeopenres.11926.1 (PMC5553086; doi:10.12688/wellcomeopenres.11926.1)
Supplement: Supplementary file 1 [file wellcomeopenres-2-12891-s0000.tgz]

Archive with 1 entries (1 files):
- ec996df4-6f11-40e7-a5d9-3cee368764a5.txt
