# Supplementary material for: Further investigations of the W-test for pairwise epistasis testing
Source: Wellcome Open Res. 2017 Jul 21;2:54. [Version 1] doi: 10.12688/wellcomeopenres.11926.1 (PMC5553086; doi:10.12688/wellcomeopenres.11926.1)
Supplement: Supplementary file 1 [file wellcomeopenres-2-12891-s0000.tgz › ec996df4-6f11-40e7-a5d9-3cee368764a5.txt]

rs461043
rs1896250
rs6577370
rs2840584
rs16857512
rs10494787
rs2164411
rs6705537
rs17010871
rs10185178
rs2953146
rs2953174
rs17046143
rs434460
rs33457
rs7628245
rs17064749
rs3845903
rs11714773
rs804980
rs3762678
rs7653441
rs1553460
rs1156182
rs4975155
rs17005013
rs17006333
rs17050780
rs17484671
rs6844851
rs13126272
rs868927
rs16884665
rs6878236
rs10059821
rs10901001
rs9378249
rs7775358
rs1934811
rs17168319
rs10282021
rs17480050
rs7821190
rs1909936
rs10738852
rs914715
rs682970
rs12355606
rs7086449
rs17600642
rs7082404
rs4918068
rs7905911
rs1568889
rs11263451
rs2852136
rs17116117
rs7126299
rs11112069
rs11059460
rs9572772
rs8011855
rs7152966
rs10144260
rs6574988
rs12050604
rs6494402
rs16954052
rs1048194
rs6540029
SNP_A-1948953
rs12938916
rs1873598
rs1442650
rs7260296
rs7247513
rs4820363
rs12724674
rs5027299
rs10157137
rs4970605
rs461043
rs12091470
rs16838195
rs16857512
rs2164411
rs17016345
rs903228
rs3936082
rs6805861
rs7615479
rs407334
rs10510375
rs17042882
SNP_A-1972117
rs17019325
rs7628245
rs17064749
SNP_A-4239312
rs326296
rs16857932
rs804980
rs16855649
rs16858040
rs7653441
rs1553460
rs6531531
rs10003420
rs4865080
rs9884478
rs17022496
rs6842409
rs890447
rs1425442
rs13126272
rs159171
rs2416472
rs17068248
rs17076079
rs10901001
rs16870039
rs5745711
rs809649
rs17151064
rs17480050
rs16878847
rs4367490
rs16883114
rs2102360
rs7002837
rs6989092
rs16891338
rs16908145
rs10283729
rs643319
rs10121380
rs12343115
rs12777920
rs10400085
rs11202938
rs7906587
rs10764881
rs10741734
rs1554684
rs7929346
rs2241572
rs7297546
rs11173071
SNP_A-1914597
rs2658728
rs9578244
rs7996007
rs1953532
rs11640295
rs890844
rs16955238
rs8058964
rs680625
rs3785579
rs1873598
rs1595963
rs4799934
rs11671119
rs6044514
rs17201793
rs7276641
rs4819660
rs4820363
rs7292706
rs7512542
rs1896250
rs12091470
rs2840584
rs16857512
rs12729977
rs10494787
rs825148
rs13394205
rs2164411
rs725374
rs1870340
rs935019
rs6733115
rs13419740
rs17046143
rs10510375
rs11129301
rs2343849
rs17064749
rs17067195
rs3845903
rs9831516
rs7632516
rs804980
rs16858040
rs2140825
rs16837871
rs1553460
rs13119672
rs17018584
rs6842409
rs17006333
rs4311359
rs6840033
rs300916
rs16896571
rs4867173
rs16885221
SNP_A-2171701
rs10901001
rs16870039
rs950877
rs9378249
rs220411
rs4131463
rs10499044
rs12525412
SNP_A-1879966
rs6958922
rs5745711
rs193837
rs1528356
rs7800093
rs7837736
rs6981350
rs16917819
rs16887447
rs7864098
rs17797701
rs488101
rs11005510
rs7905911
rs11024327
rs2512682
rs551893
rs1554684
rs17116117
rs1144501
rs10843660
rs11112069
rs4765066
rs17667894
rs8011855
rs1957779
rs12590471
rs2865199
rs6499937
rs16951117
rs16955238
rs17201619
SNP_A-1948953
rs12150025
rs1873598
rs7217721
rs4890866
rs9967923
rs6125996
rs7276641
rs8137391
rs3788418
rs17116805
rs11209026
rs17130103
rs12078461
rs1933641
rs6677092
rs13394205
rs2164411
rs11887827
rs4848687
rs4080478
SNP_A-2293058
rs17046143
rs9839841
rs12714959
rs157613
rs1553460
rs17615966
rs6816863
rs4865080
rs1872321
rs936437
rs17035797
rs1595154
rs13126272
rs6894272
rs1186661
rs2416472
rs888775
rs494483
rs950877
rs3104404
rs1324132
rs17083420
rs2390248
rs1525791
rs2107062
rs7842024
rs16878847
rs16887291
rs302925
rs12269329
rs7067790
rs9804490
rs1554684
rs17116117
rs7929346
rs11613902
rs11060028
rs10144243
rs10144260
rs234202
rs11073319
rs10083722
rs154553
rs7260296
rs6044514
rs16987983
rs7539166
rs6690810
rs461043
rs691531
rs1369036
rs12039739
rs9651038
rs17012953
rs1656022
rs6701541
rs6744291
rs17022251
rs4128633
rs4850969
rs13425033
rs1516200
rs6542010
rs11893783
rs3821009
rs1440065
rs7632506
rs17046143
rs17064749
rs9835177
rs17665418
rs2134426
rs1903736
rs4689915
rs2619302
rs7668324
rs1553460
rs6531531
rs4865080
rs6842409
rs17050351
rs1425442
rs13126272
rs6859219
rs16898046
rs17068248
rs10901001
rs4959053
rs9378249
SNP_A-2064274
rs513095
rs3129953
rs7746922
rs6457620
rs10499044
rs2677821
rs2876370
rs2282859
rs4718582
rs12670243
rs10262109
rs7789415
rs2410616
rs6992071
rs2943570
rs11776005
rs16874205
rs16887291
rs1948674
rs669980
rs16908561
rs1410707
rs7020565
rs816589
rs12269329
rs1733717
rs2121526
rs16916476
rs7105869
rs10501805
rs1785863
rs11823542
rs692775
rs1144501
rs3829318
rs10845746
rs10843660
rs12227938
rs1373355
SNP_A-2271828
rs1981670
rs551714
rs17086772
rs1028850
rs7996435
rs1957779
rs12590471
rs17104722
rs1800416
rs899848
rs1711029
rs16942813
rs7201711
rs17439904
rs13335135
rs17201619
rs3785579
SNP_A-1868623
SNP_A-2222679
rs9891717
rs1873598
rs4799934
rs8086790
rs9783867
rs2941794
rs7408960
rs11671119
rs8112647
rs17201793
rs467491
rs2252931
rs8129909
rs2838846
rs461043
rs872314
rs3790857
rs1896250
rs1230666
rs2273758
rs2164411
rs903228
rs3805006
rs11129801
rs3845903
rs804980
rs6440373
rs6842409
rs13126272
rs16903599
rs6894569
rs10060299
SNP_A-1982751
rs17068248
rs10901001
rs874448
rs9348772
rs156742
rs2073149
rs2523443
rs29255
rs2747436
rs3888722
rs9260954
rs10947055
rs3132605
rs10456057
rs2853986
rs2142234
rs9378164
SNP_A-2064274
rs9268208
rs3129953
rs2239800
rs4398729
rs12661352
rs2621330
rs7760387
rs1525791
rs1528619
rs1365641
rs7842024
rs17263853
rs16917819
rs12269329
rs7078771
SNP_A-4253469
rs765534
rs17116117
rs1144501
rs4254200
rs6571593
rs10483456
rs9989228
rs17752262
rs17112693
rs16961362
rs11073319
rs9746695
rs9924471
rs17222299
rs12103453
rs8085780
rs7260296
rs664893
rs17808723
rs461043
rs12083422
rs12729977
rs7543972
rs2164411
rs903228
rs4080478
SNP_A-2293058
SNP_A-4208605
rs17046143
rs10510375
rs17064749
rs3845903
rs9831516
rs16837871
SNP_A-2026707
rs6842409
rs4270702
rs2048646
rs6865544
rs2080950
rs10901001
rs3777582
rs9367532
rs1324132
rs10499044
rs7760387
rs17774484
rs5745711
rs1477523
rs2517202
rs17480050
rs16878847
rs488101
rs11006039
rs7082404
rs11042656
rs11038203
rs10501796
rs17116117
rs10492267
rs879993
rs1957779
rs1953532
rs1362719
rs17117531
rs597414
rs12594576
rs8057875
rs9889057
rs6044514
rs226261
rs187044
rs11705626
